# Supplementary material for: Real-time data for estimating a forward-looking interest rate rule of the ECB
Source: Data Brief. 2017 Oct 17;15:687–90. doi: 10.1016/j.dib.2017.10.025 (PMC5671468; doi:10.1016/j.dib.2017.10.025)
Supplement: Supplementary file 2 — Supplementary material [file mmc2.xlsx]

## Sheet: Data
Variable	MRO (2nd month)	SPF inflation (+3)	SPF output growth (+2)	ECB staff inflation (+3)	ECB staff output growth (+2)	AMECO potential growth (+2)
Source	http://sdw.ecb.europa.eu/	http://sdw.ecb.europa.eu/	http://sdw.ecb.europa.eu/	https://www.ecb.europa.eu/pub/projections/html/index.en.html	https://www.ecb.europa.eu/pub/projections/html/index.en.html	https://ec.europa.eu/info/business-economy-euro/indicators-statistics/economic-databases/macro-economic-database-ameco_en
Data key	FM.B.U2.EUR.4F.KR.MRR_FR.LEV FM.B.U2.EUR.4F.KR.MRR_MBR.LEV	SPF.M.U2.HICP.POINT.P12M.Q.AVG	SPF.Q.U2.RGDP.POINT.P9M.Q.AVG	n/a	n/a	OVGDP
Transformation	raw data	raw data	raw data	weighted average of raw data	weighted average of raw data	growth rate and weighted average of raw data
1999:Q1	3	1.15	2.06			2.2
1999:Q2	2.5	1.46	2.23			2.2
1999:Q3	2.5	1.49	2.42			2.2
1999:Q4	3	1.52	2.83			2.2
2000:Q1	3.25	1.64	3.06			2.4
2000:Q2	3.75	1.71	3.25			2.4
2000:Q3	4.25	1.81	3.36			2.4
2000:Q3	4.75	1.82	3.07			2.4
2001:Q1	4.75	1.67	2.7	2	3.025	2.4
2001:Q2	4.5	1.78	2.36	2.325	2.5	2.4
2001:Q3	4.5	1.8	1.98	2.25	1.7	2.4
2001:Q4	3.25	1.63	1.24	1.875	1.35	2.4
2002:Q1	3.25	1.74	1.67	1.8	1.125	2.2
2002:Q2	3.25	1.89	2.36	2.2	1.2	2.2
2002:Q3	3.25	1.78	2.45	2	1.125	2.2
2002:Q4	3.25	1.81	1.7	1.9	1.2	2.2
2003:Q1	2.75	1.76	1.54	2	0.95	2
2003:Q2	2.5	1.57	1.3	1.825	0.7	2
2003:Q3	2	1.5	1.2	1.8	0.675	1.9
2003:Q4	2	1.64	1.6	1.875	1	1.9
2004:Q1	2	1.69	1.97	1.7	1.225	2
2004:Q2	2	1.7	1.97	2	1.7	2
2004:Q3	2	1.78	2.06	2	2	2
2004:Q4	2	1.85	1.96	2.05	1.85	2
2005:Q1	2	1.72	1.87	1.9	1.65	1.9
2005:Q2	2	1.77	1.87	1.875	1.4	1.9
2005:Q3	2	1.74	1.64	2.05	1.425	1.8
2005:Q4	2	1.79	1.69	2.125	1.65	1.8
2006:Q1	2.25	1.89	1.91	2.2	1.925	1.9
2006:Q2	2.5	2.13	2.19	2.275	2.1	1.9
2006:Q3	3	2.07	2	2.4	2.4	2
2006:Q4	3.25	2.06	2.02	2.05	2.45	2
2007:Q1	3.5	2.04	2.06	1.8	2.575	2.2
2007:Q2	3.75	1.97	2.18	2	2.6	2.2
2007:Q3	4	1.96	2.38	2	2.45	2.2
2007:Q4	4	1.98	2.11	2.4	2.3	2.2
2008:Q1	4	1.99	1.72	2.9	1.925	2
2008:Q2	4	2.13	1.36	3.15	1.8	2
2008:Q3	4.25	2.4	0.88	3.05	1.35	1.7
2008:Q4	3.25	1.95	0.12	1.875	0.25	1.7
2009:Q1	2	1.44	-1.78	0.4	-1.825	0.7
2009:Q2	1	1.17	-1.98	0.475	-4.6	0.7
2009:Q3	1	1.21	-0.4	0.8	-3.025	0.7
2009:Q4	1	1.29	1.17	1.05	-1.6	0.7
2010:Q1	1	1.38	1.23	1.2	-0.4	0.8
2010:Q2	1	1.43	1.43	1.525	1	0.8
2010:Q3	1	1.48	1.36	1.65	1.55	0.9
2010:Q4	1	1.55	1.35	1.45	1.55	0.9
2011:Q1	1	1.79	1.44	2.3	1.7	1.1
2011:Q2	1.25	1.94	1.61	2.375	1.9	1.1
2011:Q3	1.5	1.95	1.5	2.15	1.525	0.9
2011:Q4	1.25	1.63	0.68	2.175	0.95	0.9
2012:Q1	1	1.66	0.07	2.4	0.3	0.743937
2012:Q2	1	1.8	0.22	2.2	-0.1	0.557604
2012:Q3	0.75	1.76	0.09	2.2	-0.175	0.593143
2012:Q4	0.75	1.86	0.13	1.825	-0.4	0.432557
2013:Q1	0.75	1.72	0.1	1.6	-0.5	0.462276
2013:Q2	0.5	1.56	0.39	1.375	-0.6	0.438707
